# Supplementary material for: Gastroprotection against Rat Ulcers by Nephthea Sterol Derivative
Source: Biomolecules. 2021 Aug 21;11(8):1247. doi: 10.3390/biom11081247 (PMC8393318; doi:10.3390/biom11081247)
Supplement: Supplementary file 1 [file biomolecules-11-01247-s001.zip]

Archive with 1 entries (1 files):
- biomolecules-1297250-supplementary.pdf
